# Supplementary material for: In vivo rescue of genetic dilated cardiomyopathy by systemic delivery of nexilin
Source: Genome Biol. 2024 May 23;25:135. doi: 10.1186/s13059-024-03283-x (PMC11112773; doi:10.1186/s13059-024-03283-x)
Supplement: Supplementary file 3 — Additional file 3: Raw data for figures. [file 13059_2024_3283_MOESM3_ESM.xlsx]

## Sheet: Fig1
Fig 1.C
	BW(g)	WT								gKO+CMV-EGFP			gKO+cTnt-EGFP			gKO+CMV-mNexn			gKO+cTnt-mNexn
	P5	4	3.47	2.99	3.1	3.21	3.32	3.6	3.26	3.1	3.26	2.81	3.1	3.26	2.81	3.41	3.39	3	3.29	2.19	2.89	2.99	3.19
	P10	6.45	5.7	5.85	6.24	5.91	5.96	7.4	6.22	2.67	3.2	2.92	2.67	3.2	2.92	6.24	6.28	4.76	5.76	5.07	5.12	4.29	5.87
	1M	18.2	17.5	15.4	14	14.1	14.7	14.3	14.2							12.7	14	12.4	16.1	15	13.4	11.4	15.1
Fig 1. E		WT								gKO+CMV-mNexn			gKO+cTnt-mNexn
	HW/BW(mg/g)	5.9	5.7	5.9	6.7	6.1	6.2	6.1	6.6	6.4	7	6.6	7.2	7.3	7.3	7.2	6.6
Fig 1.F		WT								gKO+CMV-mNexn			gKO+cTnt-mNexn
	HW/TL(mg/mm)	6.8	6.6	6.5	6.7	6.1	6.4	6.6	7	6.2	7	6.3	7.7	7.3	7.5	6.8	7.1
Fig 1.G		WT								gKO+CMV-mNexn			gKO+cTnt-mNexn
	LVIDd(mm)	3.02	3.28	2.66	3.57	3.43	3.34	3.12		3.22	3.12	2.93	3.2	3.68	2.83	3.72
Fig 1.H		WT								gKO+CMV-mNexn			gKO+cTnt-mNexn
	LVIDs(mm)	1.71	1.86	1.53	1.88	2.05	1.86	1.69		1.8	1.87	1.58	1.87	2.32	1.7	2.08
Fig 1.I		WT								gKO+CMV-mNexn			gKO+cTnt-mNexn
	% FS	41.2	44.34	45.94	43.3	43.1	47.32	40.18		44.1	40	46	41.6	37	40.1	44.1
Fig 1. J	WT	CMV		WT	cTnt
	0.99	0.33		1.09	0.32
	1.07	0.33		0.81	0.27
	0.95	0.27		1.15	0.26

## Sheet: Fig2
Fig 2. B	BW(g)		WT					gKO+cTnt-EGFP					gKO+S1			gKO+S2			gKO+S3			gKO+S4
		P5	3.47	2.99	3.1	3.21	3.32	3.26	2.81	3.1	3.26	2.81	3.35	2.86	3.24	3.36	3.54	3.12	3.4	3.2	3	3.06	2.14	2.89
		P10	5.7	5.85	6.24	5.91	5.96	3.2	2.92	2.67	3.2	2.92	3.45	2.69	3.71	6.35	6.67	5.89	7.1	6.5	6.1	3.79	2.72	4.13
		1M	17.5	15.4	14	14.1	14.7									12.9	14.8	13.3	15.4	13.6	11.6
Fig 2. C	HW/BW(mg/g)	WT					gKO+S2			gKO+S3
		6.7	6.1	6.2	6.1	6.6	6.7	6.3	6.8	6.83	6.63	6.94
Fig 2. D	HW/TL(mg/mm)	WT					gKO+S2			gKO+S3
		6.7	6.1	6.4	6.6	7	6.9	6.7	6.5	7.01	6.44	6.71
Fig 2. E	% FS	WT					gKO+S2			gKO+S3
		48.4	46	40	46.5		36.2	37	32	35.4	30.6	40.8
Fig 2. F	LVIDd(mm)	WT					gKO+S2			gKO+S3
		3.37	3.66	2.9	3.31		3.73	3.22	3.38	3.35	3.41	3
Fig 2. G	LVIDs(mm)	WT					gKO+S2			gKO+S3
		1.74	1.98	1.74	1.77		2.38	2.02	2.3	2.17	2.02	2.08

## Sheet: Fig3
Fig 3. C	HW/BW(mg/g)	WT				G645del				G645del+cTnt-mNexn				G645del+cTnt-hNEXN
		6.1	6.9	6.6	6.4	10.6	8.3	15.57	9.3	7.1	7.7	6.6	6.1	6.7	6.8	7.3	6.6
Fig 3. D	HW/TL(mg/mm)	WT				G645del				G645del+cTnt-mNexn				G645del+cTnt-hNEXN
		6	6.5	6.9	6.59	10	7.7	15	8.9	6.7	6.68	6.56	7.11	6.68	7.07	6.55	7.2
Fig 3. E	% FS	WT			G645del						G645del+cTnt-mNexn			G645del+cTnt-hNEXN
		38.9	38.4	44.1	13.1	18	8.3	5.7	21.4	24.1	41.8	35.4	35.2	33.9	35.5	32.7
Fig 3. F	LVIDd(mm)	WT			G645del						G645del+cTnt-mNexn			G645del+cTnt-hNEXN
		3.25	3.09	3.37	4.3	4.43	6.57	6.47	3.94	3.96	3.7	3.52	3.63	3.59	3.59	3.2
Fig 3. G	LVIDs(mm)	WT			G645del						G645del+cTnt-mNexn			G645del+cTnt-hNEXN
		1.99	1.9	1.88	3.73	3.63	6.03	6.1	2.86	2.7	2.15	2.56	2.54	2.37	2.31	2.16

## Sheet: Fig4
Fig 4. C	LVIDd(mm)	WT (8 m)			gKO+cTnt-mNexn (8 m)
		4.67	4.51	3.25	3.87	4.81	4.25
Fig 4. D	LVIDs(mm)	WT (8 m)			gKO+cTnt-mNexn (8 m)
		3.27	3.37	1.98	2.4	3.02	3.02
Fig 4. E	% FS	WT (8 m)			gKO+cTnt-mNexn (8 m)
		29.9	25.3	39.2	38.1	37.3	29
Fig 4. F	LVIDd(mm)	WT (19 m)								gKO+cTnt-mNexn (19 m)
		4.38	3.61	3.11	4.06	3.82	4.03	3.61	3.52	4.55	4.27	4.25
Fig 4. G	LVIDs(mm)	WT (19 m)								gKO+cTnt-mNexn (19 m)
		2.65	2.13	1.51	2.36	2.19	2.06	2.09	1.9	3.67	3.17	2.65
Fig 4. H	% FS	WT (19 m)								gKO+cTnt-mNexn (19 m)
		39.6	41	51.5	41.8	42.5	48.9	42.2	45.9	19.5	25.8	37.6
Fig 4. I	HW/BW(mg/g)	WT (19 m)								gKO+cTnt-mNexn (19 m)
		3.229	3.863	5.2869	5.72188	4.16966	5.22953	4.96508	5.60921	4.49	3.815	4.73
Fig 4. J	HW/TL(mg/mm)	WT (19 m)								gKO+cTnt-mNexn (19 m)
		8.255	6.912	6.78298	8.73932	5.99569	7.025	6.18261	5.65	9.804	6.502	8.02

## Sheet: SI Fig2
SI Fig2. B
		CMV-promoter			cTnt-Promoter
	Heart	39.8374	27.4763	48.5542	102.534	103.444	94.0227
	Liver	80.4382	141.293	78.2682	1.12139	1.12139	1.6043
	Spleen	0.017133	0.013935	0.020371	0.002433	0.001068	0.002693
	Lung	0.129949	0.120619	0.092099	0.041593	0.046677	0.038967
	Kidney	0.16362	0.195613	0.168073	0.003776	0.003799	0.005643
	Stomach	0.071436	0.094058	0.103457	0.023641	0.007925	0.011055
	Thymus	0.018359	0.02064	0.015499	0.002932	0.002569	0.005053
	Brain	0.23717	0.293941	0.330224	0.006668	0.004635	0.005587
	Muscle	1.18912	0.873432	3.39556	0.041597	0.051763	0.055632
	Intestine	0.15053	0.255754	0.344724	1.03371	1.0929	1.49896
